# Supplementary material for: Plastid Phylogenomics of Paeonia and the Evolution of Ten Flower Types in Tree Peony
Source: Genes (Basel). 2022 Nov 27;13(12):2229. doi: 10.3390/genes13122229 (PMC9778541; doi:10.3390/genes13122229)
Supplement: Supplementary file 1 [file genes-13-02229-s001.zip]

Archive with 26 entries (25 files):
- Supplementary Figure/
- Supplementary Figure/Supplementary Figure S1.tif
- Supplementary Figure/Supplementary Figure S10.tif
- Supplementary Figure/Supplementary Figure S11.tif
- Supplementary Figure/Supplementary Figure S12.tif
- Supplementary Figure/Supplementary Figure S13.tif
- Supplementary Figure/Supplementary Figure S14.tif
- Supplementary Figure/Supplementary Figure S15.tif
- Supplementary Figure/Supplementary Figure S16(A).tif
- Supplementary Figure/Supplementary Figure S16(B).tif
- Supplementary Figure/Supplementary Figure S16(C).tif
- Supplementary Figure/Supplementary Figure S17.tif
- Supplementary Figure/Supplementary Figure S18.tif
- Supplementary Figure/Supplementary Figure S19.tif
- Supplementary Figure/Supplementary Figure S2.tif
- Supplementary Figure/Supplementary Figure S20.tif
- Supplementary Figure/Supplementary Figure S21.tif
- Supplementary Figure/Supplementary Figure S22.tif
- Supplementary Figure/Supplementary Figure S3.tif
- Supplementary Figure/Supplementary Figure S4.tif
- Supplementary Figure/Supplementary Figure S5.tif
- Supplementary Figure/Supplementary Figure S6.tif
- Supplementary Figure/Supplementary Figure S7.tif
- Supplementary Figure/Supplementary Figure S8.tif
- Supplementary Figure/Supplementary Figure S9.tif
- Supplementary Table S1-S6.xlsx
