# Supplementary material for: Plastid Phylogenomics of Paeonia and the Evolution of Ten Flower Types in Tree Peony
Source: Genes (Basel). 2022 Nov 27;13(12):2229. doi: 10.3390/genes13122229 (PMC9778541; doi:10.3390/genes13122229)
Supplement: Supplementary file 1 [file genes-13-02229-s001.zip › Supplementary Table S1-S6.xlsx]

## Sheet: Table S1
Table S1. Information for 11 morphological characters of 15 species in Paeoniaceae and ten flower types of peony
	Sepal number	Petal number	Petals round number	Petal shape	Ovary connation	Ovary position	Carpel number	Carpel feature	Receptacle feature	Receptacle shape	Carpels exposed situation	Fruit type
Paeonia obovata	3-5	6	2	obovate	apocarpus gynoecium	superior	2-3	smooth	Delavayanae	shallowcup	base	follicetum
Paeonia veitchii	4	6-9	2-3	obovate	apocarpus gynoecium	superior	2-3	pubescent	Delavayanae	shallowcup	base	follicetum
Paeonia lactiflora	4	9-13	2-3	obovate	apocarpus gynoecium	superior	4-5	smooth	Delavayanae	shallowcup	base	follicetum
Paeonia mairei	5	7-9	1-2	obovate	apocarpus gynoecium	superior	2-3	pubescent	Delavayanae	shallowcup	base	follicetum
Paeonia brownii	5-6	5-10	2	orbicular	apocarpus gynoecium	superior	2-6	smooth	Delavayanae	dentation	base	follicetum
P. ×lemoinei 'High Noon'	3-5	indefinite	2	obovate	apocarpus gynoecium	superior	5	pubescent	Vaginatae	cyathiform	entirely	follicetum
Paeonia ludlowii	3-4	9-12	2	obovate	simple pistil	superior	1&2	smooth	Delavayanae	dentation	base	follicetum
Paeonia lutea	3-4	8-12	2	obovate	apocarpus gynoecium	superior	2-5	smooth	Delavayanae	dentation	base	follicetum
Paeonia potaninii	3-4	9-12	2	obovate	apocarpus gynoecium	superior	2-5	smooth	Delavayanae	dentation	base	follicetum
Paeonia delavayi	3-4	9-12	2	obovate	apocarpus gynoecium	superior	2-5	smooth	Delavayanae	dentation	base	follicetum
Paeonia rockii	3-4	9-12	2	obovate	apocarpus gynoecium	superior	4-6	pubescent	Vaginatae	cyathiform	entirely	follicetum
Paeonia qiui	3-5	5-9	1-2	obovate	apocarpus gynoecium	superior	5	pubescent	Vaginatae	cyathiform	entirely	follicetum
Paeonia decomposita	3-5	8-12	2	obovate	apocarpus gynoecium	superior	4-6	smooth	Vaginatae	cyathiform	most	follicetum
Paeonia jishanensis	3	6-10	2	obovate	apocarpus gynoecium	superior	5-6	pubescent	Vaginatae	cyathiform	entirely	follicetum
Paeonia ostii cv. 'Feng Dan'	3-4	11	2	obovate	apocarpus gynoecium	superior	5	pubescent	Vaginatae	cyathiform	entirely	follicetum
Paeonia ostii	3-4	11	2	obovate	apocarpus gynoecium	superior	5	pubescent	Vaginatae	cyathiform	entirely	follicetum
Paeonia suffruticosa	5	indefinite	indefinite	obovate	apocarpus gynoecium	superior	5	pubescent	Vaginatae	cyathiform	entirely	follicetum
Paeonia suffruticosa cv. 'Cao Zhou Hong'	5	indefinite	indefinite	obovate	apocarpus gynoecium	superior	5	pubescent	Vaginatae	cyathiform	entirely	follicetum
Paeonia suffruticosa cv. 'Da Jin Fen'	3-5	20-25	4-5	obovate	apocarpus gynoecium	superior	3-5	pubescent	Vaginatae	cyathiform	entirely	follicetum
Paeonia suffruticosa cv. 'Shou An Hong'	3-5	indefinite	indefinite	obovate	apocarpus gynoecium	superior	3-5	pubescent	Vaginatae	cyathiform	entirely	follicetum
Paeonia suffruticosa cv. 'Yao Huang'	5	indefinite	indefinite	obovate	apocarpus gynoecium	superior	5	pubescent	Vaginatae	cyathiform	entirely	follicetum
Paeonia suffruticosa cv. 'Dou Lv'	5	indefinite	indefinite	obovate	apocarpus gynoecium	superior	5	pubescent	Vaginatae	cyathiform	entirely	follicetum
Paeonia suffruticosa cv. 'Greendragon sleeping poor'	3-5	indefinite	indefinite	obovate	apocarpus gynoecium	superior	5	pubescent	Vaginatae	cyathiform	entirely	follicetum
Paeonia suffruticosa cv. 'Da Zong Zi'	3-5	indefinite	6	obovate	apocarpus gynoecium	superior	4-5	pubescent	Vaginatae	cyathiform	entirely	follicetum
Paeonia suffruticosa cv. 'Guan Qun Fang'	5	indefinite	indefinite	obovate	apocarpus gynoecium	superior	3-5	pubescent	Vaginatae	cyathiform	entirely	follicetum

## Sheet: Table S2
Table S2. Statistics on the number of protein-coding genes, tRNAs and rRNAs and the distribution of introns in ten chloroplast genomes of Ten flower types of Peony
cultivar	protein-coding genes	rRNAs	tRNAs
Paeonia ostii cv. ‘Feng Dan’	84	8	31
Paeonia suffruticosa cv. ‘Da Jin Fen’	88	8	41
P. ×lemoinei ‘High Noon’	88	8	41
Paeonia suffruticosa cv. ‘Da Zong Zi’	88	8	41
Paeonia suffruticosa cv. ‘Greendragon sleeping pool’	88	8	41
Paeonia suffruticosa cv. ‘Yao Huang’	88	8	41
Paeonia suffruticosa cv. 'Shou An Hong'	88	8	39
Paeonia suffruticosa cv. ‘Dou Lv’	88	8	41
Paeonia suffruticosa cv. ‘Cao Zhou Hong’	88	8	41
Paeonia suffruticosa cv. ‘Guan Qun Fang’	88	8	41
cultivar	Protein-coding gene
Paeonia ostii cv. ‘Feng Dan’	rps16	atpF	rpoC1	ycf3(2)	clpP(2)	petB	petD	rpl16	rpl2	ndhA	ndhB	rps12(2)
Paeonia suffruticosa cv. ‘Da Jin Fen’	rps16	atpF	rpoC1	ycf3(2)	clpP(2)	petB	petD	rpl16	rpl2	ndhA	ndhB	rps12(2)
P. ×lemoinei ‘High Noon’	rps16	atpF	rpoC1	ycf3(2)	clpP(2)	petB	petD	rpl16	rpl2	ndhA	ndhB	rps12(2)
Paeonia suffruticosa cv. ‘Da Zong Zi’	rps16	atpF	rpoC1	ycf3(2)	clpP(2)	petB	petD	rpl16	rpl2	ndhA	ndhB	rps12(2)
Paeonia suffruticosa cv. ‘Greendragon sleeping pool’	rps16	atpF	rpoC1	ycf3(2)	clpP(2)	petB	petD	rpl16	rpl2	ndhA	ndhB	rps12(2)
Paeonia suffruticosa cv. ‘Yao Huang’	rps16	atpF	rpoC1	ycf3(2)	clpP(2)	petB	petD	rpl16	rpl2	ndhA	ndhB	rps12(2)
Paeonia suffruticosa cv. 'Shou An Hong'	rps16	atpF	rpoC1	ycf3(2)	clpP(2)	petB	petD	rpl16	rpl2	ndhA	ndhB	rps12(2)
Paeonia suffruticosa cv. ‘Dou Lv’	rps16	atpF	rpoC1	ycf3(2)	clpP(2)	petB	petD	rpl16	rpl2	ndhA	ndhB	rps12(2)
Paeonia suffruticosa cv. ‘Cao Zhou Hong’	rps16	atpF	rpoC1	ycf3(2)	clpP(2)	petB	petD	rpl16	rpl2	ndhA	ndhB	rps12(2)
Paeonia suffruticosa cv. ‘Guan Qun Fang’	rps16	atpF	rpoC1	ycf3(2)	clpP(2)	petB	petD	rpl16	rpl2	ndhA	ndhB	rps12(2)
Note: The number in parentheses represents the number of introns contained in the gene; if not, the default number is 1
cultivar	tRNAs
Paeonia ostii cv. ‘Feng Dan’					trnA-UGC
Paeonia suffruticosa cv. ‘Da Jin Fen’	trnK-UUU	trnL-UAA	trnV-UAC	trnl-GAU	trnA-UGC
P. ×lemoinei ‘High Noon’	trnK-UUU	trnL-UAA	trnV-UAC	trnl-GAU	trnA-UGC
Paeonia suffruticosa cv. ‘Da Zong Zi’	trnK-UUU	trnL-UAA	trnV-UAC	trnl-GAU	trnA-UGC
Paeonia suffruticosa cv. ‘Greendragon sleeping pool’	trnK-UUU	trnL-UAA	trnV-UAC	trnl-GAU	trnA-UGC
Paeonia suffruticosa cv. ‘Yao Huang’	trnK-UUU	trnL-UAA	trnV-UAC	trnl-GAU	trnA-UGC
Paeonia suffruticosa cv. 'Shou An Hong'	trnK-UUU	trnL-UAA	trnV-UAC	trnl-GAU	trnA-UGC
Paeonia suffruticosa cv. ‘Dou Lv’	trnK-UUU	trnL-UAA	trnV-UAC	trnl-GAU	trnA-UGC
Paeonia suffruticosa cv. ‘Cao Zhou Hong’	trnK-UUU	trnL-UAA	trnV-UAC	trnl-GAU	trnA-UGC
Paeonia suffruticosa cv. ‘Guan Qun Fang’	trnK-UUU	trnL-UAA	trnV-UAC	trnl-GAU	trnA-UGC

## Sheet: Table S3
Table S5. Relative synonymous codon usage (RSCU) values among Ten flower types of Peony
	P. ostii cv. 'Feng Dan'	P. suffruticosa cv. 'Da Jin Fen'	P. ×lemoinei 'High Noon'	P. suffruticosa cv. 'Da Zong Zi'	P. suffruticosa cv. 'Greendragon sleeping pool'	P. suffruticosa cv. 'Yao Huang'	P. suffruticosa cv. 'Shou An Hong'	P. suffruticosa cv. 'Dou Lv'	P. suffruticosa cv. 'Cao Zhou Hong'	P. suffruticosa cv. 'Guan Qun Fang'
UUU	1.26	1.26	1.26	1.26	1.26	1.26	1.26	1.26	1.26	1.26
UUC	0.74	0.74	0.74	0.74	0.74	0.74	0.74	0.74	0.74	0.74
UUA	1.85	1.84	1.85	1.84	1.84	1.84	1.84	1.84	1.84	1.84
UUG	1.18	1.18	1.17	1.18	1.18	1.18	1.18	1.18	1.18	1.18
CUU	1.29	1.28	1.28	1.28	1.28	1.28	1.28	1.28	1.28	1.28
CUC	0.44	0.43	0.44	0.43	0.43	0.43	0.43	0.43	0.43	0.43
CUA	0.85	0.86	0.86	0.86	0.86	0.86	0.86	0.86	0.86	0.86
CUG	0.39	0.41	0.41	0.41	0.41	0.41	0.41	0.41	0.41	0.41
AUU	1.46	1.45	1.45	1.45	1.45	1.45	1.45	1.45	1.45	1.45
AUC	0.63	0.63	0.63	0.63	0.63	0.63	0.63	0.63	0.63	0.63
AUA	0.91	0.92	0.92	0.92	0.91	0.91	0.91	0.91	0.92	0.92
AUG	1	1	1	1	1	1	1	1	1	1
GUU	1.44	1.41	1.41	1.41	1.41	1.41	1.41	1.41	1.41	1.41
GUC	0.47	0.48	0.49	0.48	0.48	0.48	0.48	0.48	0.48	0.48
GUA	1.5	1.52	1.52	1.52	1.52	1.52	1.52	1.52	1.52	1.52
GUG	0.59	0.59	0.59	0.59	0.59	0.59	0.59	0.59	0.59	0.59
UCU	1.64	1.64	1.66	1.64	1.64	1.64	1.64	1.64	1.64	1.64
UCC	1.03	1.04	1.03	1.04	1.04	1.04	1.04	1.04	1.04	1.04
UCA	1.18	1.18	1.16	1.18	1.18	1.18	1.18	1.18	1.18	1.18
UCG	0.59	0.59	0.59	0.59	0.59	0.59	0.59	0.59	0.59	0.59
CCU	1.47	1.46	1.43	1.46	1.46	1.46	1.46	1.46	1.46	1.46
CCC	0.8	0.79	0.8	0.79	0.79	0.79	0.79	0.79	0.79	0.79
CCA	1.08	1.09	1.1	1.09	1.09	1.09	1.09	1.09	1.09	1.09
CCG	0.65	0.66	0.67	0.66	0.66	0.66	0.66	0.66	0.66	0.66
ACU	1.54	1.55	1.54	1.55	1.55	1.55	1.55	1.55	1.55	1.55
ACC	0.77	0.77	0.77	0.77	0.77	0.77	0.77	0.77	0.77	0.77
ACA	1.21	1.2	1.19	1.2	1.2	1.2	1.2	1.2	1.2	1.2
ACG	0.48	0.48	0.49	0.48	0.48	0.48	0.48	0.48	0.48	0.48
GCU	1.74	1.74	1.71	1.74	1.74	1.74	1.74	1.74	1.74	1.74
GCC	0.72	0.72	0.73	0.72	0.72	0.72	0.72	0.72	0.72	0.72
GCA	1.05	1.04	1.04	1.04	1.05	1.05	1.05	1.05	1.04	1.04
GCG	0.49	0.49	0.51	0.49	0.49	0.49	0.49	0.49	0.49	0.49
UAU	1.62	1.61	1.6	1.61	1.61	1.61	1.61	1.61	1.61	1.61
UAC	0.38	0.39	0.4	0.39	0.39	0.39	0.39	0.39	0.39	0.39
UAA	1.57	1.53	1.53	1.53	1.53	1.53	1.53	1.53	1.53	1.53
UAG	0.71	0.78	0.78	0.78	0.78	0.78	0.78	0.78	0.78	0.78
CAU	1.53	1.54	1.54	1.54	1.54	1.54	1.54	1.54	1.54	1.54
CAC	0.47	0.46	0.46	0.46	0.46	0.46	0.46	0.46	0.46	0.46
CAA	1.52	1.52	1.52	1.52	1.52	1.52	1.52	1.52	1.52	1.52
CAG	0.48	0.48	0.48	0.48	0.48	0.48	0.48	0.48	0.48	0.48
AAU	1.55	1.55	1.55	1.55	1.55	1.55	1.55	1.55	1.55	1.55
AAC	0.45	0.45	0.45	0.45	0.45	0.45	0.45	0.45	0.45	0.45
AAA	1.49	1.49	1.49	1.49	1.49	1.49	1.49	1.49	1.49	1.49
AAG	0.51	0.51	0.51	0.51	0.51	0.51	0.51	0.51	0.51	0.51
GAU	1.6	1.6	1.6	1.6	1.6	1.6	1.6	1.6	1.6	1.6
GAC	0.4	0.4	0.4	0.4	0.4	0.4	0.4	0.4	0.4	0.4
GAA	1.49	1.48	1.48	1.48	1.48	1.48	1.48	1.48	1.48	1.48
GAG	0.51	0.52	0.52	0.52	0.52	0.52	0.52	0.52	0.52	0.52
UGU	1.49	1.48	1.45	1.48	1.48	1.48	1.48	1.48	1.48	1.48
UGC	0.51	0.52	0.55	0.52	0.52	0.52	0.52	0.52	0.52	0.52
UGA	0.71	0.68	0.68	0.68	0.68	0.68	0.68	0.68	0.68	0.68
UGG	1	1	1	1	1	1	1	1	1	1
CGU	1.23	1.25	1.25	1.25	1.25	1.25	1.25	1.25	1.25	1.25
CGC	0.49	0.47	0.48	0.47	0.47	0.47	0.47	0.47	0.47	0.47
CGA	1.35	1.33	1.32	1.33	1.33	1.33	1.33	1.33	1.33	1.33
CGG	0.56	0.56	0.58	0.56	0.56	0.56	0.56	0.56	0.56	0.56
AGU	1.15	1.15	1.14	1.15	1.15	1.15	1.15	1.15	1.15	1.15
AGC	0.41	0.41	0.42	0.41	0.41	0.41	0.41	0.41	0.41	0.41
AGA	1.7	1.72	1.71	1.72	1.72	1.72	1.72	1.72	1.72	1.72
AGG	0.67	0.66	0.67	0.66	0.66	0.66	0.66	0.66	0.66	0.66
GGU	1.23	1.24	1.24	1.24	1.24	1.24	1.24	1.24	1.24	1.24
GGC	0.47	0.46	0.46	0.46	0.46	0.46	0.46	0.46	0.46	0.46
GGA	1.53	1.54	1.54	1.54	1.54	1.54	1.54	1.54	1.54	1.54
GGG	0.77	0.76	0.76	0.76	0.76	0.76	0.76	0.76	0.76	0.76

## Sheet: Table S4
Table S4. Codon usage of the Ten flower types of Peony
Cultivar	T3s	C3s	A3s	G3s	CAI	CBI	Fop	ENc	GC3s	GC	L_sym	L_aa	Gravy	Aromo
Paeonia ostii cv. ‘Feng Dan’	0.4596	0.18	0.4214	0.1892	0.167	-0.1	0.354	50.87	0.283	0.386	24642	25713	-0.086684	0.1115
Paeonia suffruticosa cv. ‘Da Jin Fen’	0.4581	0.1799	0.4217	0.1896	0.166	-0.099	0.354	50.91	0.283	0.386	25287	26376	-0.08411	0.111313
P.×lemoinei ‘High Noon’	0.4563	0.1812	0.4212	0.1906	0.166	-0.099	0.355	51.1	0.285	0.387	25285	26374	-0.084708	0.110715
Paeonia suffruticosa cv. ‘Da Zong Zi’	0.4581	0.1799	0.4217	0.1895	0.166	-0.099	0.354	50.91	0.283	0.386	25290	26379	-0.084093	0.111301
Paeonia suffruticosa cv. ‘Greendragon sleeping pool’	0.4581	0.18	0.4216	0.1895	0.166	-0.099	0.355	50.92	0.283	0.386	25290	26379	-0.083995	0.111301
Paeonia suffruticosa cv. ‘Yao Huang’	0.4581	0.18	0.4216	0.1895	0.166	-0.099	0.355	50.92	0.283	0.386	25290	26379	-0.083995	0.111301
Paeonia suffruticosa cv. ‘Shou An Hong’	0.4581	0.18	0.4216	0.1895	0.166	-0.099	0.355	50.92	0.283	0.386	25290	26379	-0.083995	0.111301
Paeonia suffruticosa cv. ‘Dou Lv’	0.4581	0.18	0.4217	0.1896	0.166	-0.099	0.355	50.91	0.283	0.386	25289	26378	-0.083972	0.111305
Paeonia suffruticosa cv. ‘Cao Zhou Hong’	0.4581	0.1799	0.4217	0.1896	0.166	-0.099	0.354	50.91	0.283	0.386	25287	26376	-0.08411	0.111313
Paeonia suffruticosa cv. ‘Guan Qun Fang’	0.4581	0.1799	0.4217	0.1896	0.166	-0.099	0.354	50.91	0.283	0.386	25290	26379	-0.084067	0.111301
Note
T3s/C3s/A3s/G3s/GC3s：	The thymine/cytosine/adenine/guanine/GC content at synonymous third codon position
CAI：	Codon adaptation index
CBI：	Codon bias index
Fop：	Frequency of optimal codons
ENc：	Effective number of codons
GC：	The total GC content
L_sym：	Number of synonymous codons
L_aa：	Total number of synonymous and non-synonymous codons
Gravy：	The infuence of protein hydrophobicity on codon usage bias
Aromo：	The infuence of aromatic protein on codon usage bias

## Sheet: Table S5
Table S6. Types and amounts of long repeat sequences in Ten flower types of Peony chloroplast genome
Cultivar	Forward							Palindrome							Complement			Reverse
	30-39	40-49	50-59	60-69	≥70	sum		30-39	40-49	50-59	60-69	≥70	sum		30-39	sum		30-39	sum
Paeonia ostii cv. ‘Feng Dan’	14	4	4	0	0	22		12	6	3	0	1	22			0			0
Paeonia suffruticosa cv. ‘Da Jin Fen’	12	4	4	0	0	20		12	6	4	0	0	22			0			0
P.×lemoinei ‘High Noon’	12	4	4	0	0	20		10	6	4	0	0	20			0			0
Paeonia suffruticosa cv. ‘Da Zong Zi’	12	4	4	0	0	20		11	6	4	0	0	21			0			0
Paeonia suffruticosa cv. ‘Greendragon sleeping pool’	12	4	4	0	0	20		10	6	4	0	0	20			0			0
Paeonia suffruticosa cv. ‘Yao Huang’	12	4	4	0	0	20		10	6	4	0	0	20			0			0
Paeonia suffruticosa cv. ‘Shou An Hong’	12	4	4	0	0	20		11	6	4	0	0	21			0			0
Paeonia suffruticosa cv. ‘Dou Lv’	12	4	4	0	0	20		11	6	4	0	0	21			0			0
Paeonia suffruticosa cv. ‘Cao Zhou Hong’	12	4	4	0	0	20		12	6	4	0	0	22			0			0
Paeonia suffruticosa cv. ‘Guan Qun Fang’	12	4	4	0	0	20		11	6	4	0	0	21			0			0

## Sheet: Table S6
Table S7. Types and amounts of SSRs in Ten flower types of Peony chloroplast genome
Cultivar	mononucleotides		dinucleotides		trinucleotides		tetranucleotides				pentanucleotide		hexanucleotide	Total
	A/T	C/G	AG/CT	AT/AT	AAT/ATT	ACG/CGT	AAAC/GTTT	AAAG/CTTT	AAAT/ATTT	AGAT/ATCT	AAAAG/CTTTT	AATAT/ATATT
Paeonia ostii cv. ‘Feng Dan’	41	1	1	13	6	0	1	2	2	1				68
Paeonia suffruticosa cv. ‘Da Jin Fen’	40	4	1	11	7	0	1	1	2	1				68
P.×lemoinei ‘High Noon’	44	1	1	10	5	0	1	0	2	1				65
Paeonia suffruticosa cv. ‘Da Zong Zi’	39	4	1	11	7	0	1	1	2	1				67
Paeonia suffruticosa cv. ‘Greendragon sleeping pool’	40	4	1	11	7	0	1	1	2	1				68
Paeonia suffruticosa cv. ‘Yao Huang’	40	4	1	11	7	0	1	1	2	1				68
Paeonia suffruticosa cv. ‘Shou An Hong’	40	4	1	11	7	0	1	1	2	1				68
Paeonia suffruticosa cv. ‘Dou Lv’	40	4	1	11	7	0	1	1	2	1				68
Paeonia suffruticosa cv. ‘Cao Zhou Hong’	40	4	1	11	7	0	1	1	2	1				68
Paeonia suffruticosa cv. ‘Guan Qun Fang’	39	4	1	11	7	0	1	1	2	1				67
